# Supplementary material for: A comprehensive comparison of web-based tools for amplicon-metagenomic analysis
Source: Front Microbiol. 2026 Jan 6;16:1711000. doi: 10.3389/fmicb.2025.1711000 (PMC12815881; doi:10.3389/fmicb.2025.1711000)
Supplement: Supplementary file 1 [file Supplementary_file_1.zip]

Archive with 3 entries (3 files):
- Supplementary Figures S1-S20.DOCX
- Supplementary Tables S1-S14.XLSX
- Input data generation using R scripts for tool testing.DOCX
