# Supplementary material for: A comprehensive comparison of web-based tools for amplicon-metagenomic analysis
Source: Front Microbiol. 2026 Jan 6;16:1711000. doi: 10.3389/fmicb.2025.1711000 (PMC12815881; doi:10.3389/fmicb.2025.1711000)
Supplement: Supplementary file 1 [file Supplementary_file_1.zip › Supplementary Tables S1-S14.XLSX]

## Sheet: Table S1
TABLE S1 The unselected web-based tools and their exclusion reasons.
NO.	Tool name	URL or script	Exclusion reason
1	MG-RAST	https://www.mg-rast.org/	Email verification required, but no confirmation email received, preventing account access.
2	CloVR	http://clovr.org/	Website inaccessible.
3	VAMPS	https://vamps2.mbl.edu/	Supports only raw sequencing data upload, not pre-processed or tabular datasets.
4	IMNGS	https://www.imngs.org/	Limited to raw sequencing data uploads and analyses based solely on public datasets.
5	Calypso	http://cgenome.net/calypso/	Website inaccessible.
6	Metaviz	http://metaviz.cbcb.umd.edu/	Website inaccessible.
7	GenePiper	Running "vagrant up" requires both VirtualBox and Vagrant to be installed.	Error after launching via virtual machine (“Disconnected from the server”).
8	EzMAP	java -jar EzMAP.jar	“Run Downstream Analysis” modules unresponsive to mouse clicks.
9	MiPair	http://mipair.micloud.kr:3838/	Website inaccessible.
10	MicrobioSee	https://microbiosee.gxu.edu.cn/	Requires separate input files for each analysis module rather than a single dataset.
11	MiCloud	http://micloud.kr:6612/	Analysis modules unresponsive to mouse clicks.
12	MiSurv	http://misurv.micloud.kr:5512/	Website inaccessible.

## Sheet: Table S2
TABLE S2 The basic information of selected web-based tools.
Tools	Shiny-phyloseq	ampvis2	animalcules	wiSDOM	Mian	Namco	MicrobiomeAnalyst 2.0	METAGENassist
Published year	2015	2018	2021	2021	2022	2022	2023	2012
Source	Bioinformatics	bioRxiv preprint	Microbiome	Bioinformatics	Bioinformatics	Microbial Genomics	Nucleic Acids Research	Nucleic Acids Research
Platform	R shiny	web	R shiny	R shiny	web	web	web	web
URL or script	shiny::runGitHub("shiny-phyloseq","joey711")	https://kasperskytte.shinyapps.io/shinyampvis/	run_animalcules()	shiny::runGitHub('wiSDOM','lunching')	https://miandata.org/projects	https://exbio.wzw.tum.de/namco/	https://www.microbiomeanalyst.ca/MicrobiomeAnalyst/	http://www.metagenassist.ca
Data input type	BIOM; .Rdata	Count tables; BIOM; usearch (OTU table with CSV file and the taxonomy with .sintax file)	Count tables; BIOM; Pathoscope output; MAE (animalcules Object)	Count tables	Count tables; BIOM	Count tables; raw sequences	Count tables; BIOM; MOTHUR Outputs	Count tables; MOTHUR Outputs; BIOM; QIIME Outputs; MG-RAST Outputs; MEGAN Outputs; STAMP profile; Phoenix 2 taxonomy summary
Last updated	2019	Unknown	2025	2021	2023	Unknown	2025	2019

## Sheet: Table S3
TABLE S3 Overview of data summary, data filtering and data normalization.
Data processing	Features or options		Shiny-phyloseq	ampvis2	animalcules	wiSDOM	Mian	Namco	MicrobiomeAnalyst 2.0	METAGENassist
Data summary	Number of samples		☑		☑	☑		☑	☑	☑
	Number of covariates		☑		☑			☑	☑ (only show valid covariates)
	Number of ASV		☑		☑	☑		☑	☑	☑
	Total counts								☑
	Sample mean counts				☑				☑
	Sample median counts				☑
	Sample maximum counts								☑
	Sample minimum counts								☑
	ASV mean counts				☑
	ASV median counts				☑
	Aggregated by taxonomy level (tables allow to download)				☑		☑	☑
	ASVs below 0.25% rel. abundance							☑
	ASVs below 10% prevalence							☑
Data filtering	Filtered by samples	metadata	☑	☑	☑		☑	☑	☑(only by sampleID)
		total reads number	☑
	Filtered by features	taxonomic names (including ASV ID)	☑	☑	☑ (only ASV ID)		☑	☑
		singleton (One sample occurrence or one total count)							☑
		Mean abundance across all samples			☑				☑	☑
		Median abundance across all samples							☑	☑
		Sum abundance across all samples	☑				☑	☑
		constant features							☑
		Mean relative abundance across all samples			☑
		relative abundance in all samples						☑
		Average prevalence (numbers of ASV (abundance value ≠ 0) is in the range of numbers of samples)			☑		☑	☑		☑
		> count x prevalence in >y(%) samples	☑					☑	☑
		Interquantile range (IQR)							☑	☑
		Coefficient of variation (CV)							☑	☑
		Standard deviation (SD)							☑	☑
		remove ASV (%) by low variance						☑	☑
	Decontamination							☑
Data Normalization	Data rarefying							☑	☑	☑
	Total sum scaling (TSS)		☑		☑			☑	☑
	Cumulative sum scaling (CSS)								☑
	Upper-quartile normalization (UQ)								☑
	log(CPM)				☑
	Relative log expression (RLE)								☑
	Regularized Log (Rlog)		☑
	Trimmed mean of M-values (TMM)								☑
	Centered log ratio (CLR)		☑					☑	☑
	Isometric log-ratio (ILR)
	Additive log-ratio (ALR)
	Log (generalized log2 transformation)									☑
	Autoscaling (mean-centered and divided by the standard deviation of each variable)									☑
	Pareto Scaling (mean-centered and divided by the square root of standard deviation of each variable)									☑
	Range Scaling (mean-centered and divided by the range of each variable)									☑
	Spike-in normalization							☑
NOTE: Symbols with ‘✔️’ for present and blank for absent.

## Sheet: Table S4
TABLE S4 Overview of the functional modules embeded within the evaluated tools.
No.	Shiny-phyloseq	ampvis2	animalcules	wiSDOM	Mian	Namco	MicrobiomeAnalyst 2.0	METAGENassist
1	Alpha Diversity	Alpha Diversity	Abundance: barplot heatmap boxplot	Data: distribution of top bacterial taxa (groups) distribution of top bacterial taxa (samples) species accumulation curve rank abundance curve	Visualize: boxplots barplot(composition) donut(composition) scatterplot(correlation) heatmap(correlation) heatmap(composition) correlation network rarefaction curves taxonomic tree	Basic Analysis: taxonomic binning alpha Diversity beta Diversity rarefaction curve abundance heatmaps	Visual Exploration: stacked bar/area plot interactive pie chart rarefaction curve phylogenetic tree heat tree (for taxonomic composition and difference comparison)	Data Summary: bar & pie charts (taxonomic composition)
2	Network	Heatmap	Diversity: alpha diversity beta diversity	α Diversity: 1. testing result of α diversity 2. boxplot of α diversity	Diversity: alpha diversity beta diversity NMDS PCOA	Differential Analysis: association correlations topic moduling (error occur) time-series analysis differential statistical analysis	Community Profiling: alpha diversity beta diversity core microbiome	Univariate Analysis: fold change analysis, t-Tests, and volcano plot (two-group only) one-way analysis of variance (ANOVA) (three or more groups only) correlation analysis
3	d3Network	Boxplot	Dimension Reduction: PCA PCOA UMAP t-SNE	β Diversity: 1.Statistical analysis of β Diversity step 1 β Diversity box-plot step 2 Analysis of similarity (ANOSIM) 2. Dimension reduction and clustering principal coordinate analysis (PCoA/MDS) principal component analysis (PCA) non-metric multidimentional scaling (NMDS)	Feature Selection: boruta classification elastic net classification elastic net regression fisher exact test differential selection correlations selection	Functional Analysis	Clustering & Correlation Network: interactive heatmap dendrogram correlation network pattern search	Multivariate Analysis: principal component analysis (PCA) partial least squares - discriminant analysis (PLS-DA)
4	Ordination	Ordination	Differential Analysis: DESeq2 Limma	Statistical Analysis: individual biomarker detection method linear discriminant analysis (LDA) effect size random forest (RF)	Machine Learning: linear regressor linear classifier random forrest classifier deep learning	Phylogenetic Analysis	Comparison & Classification: single-factor analysis multi-factor analysis LEfSe random forest	Cluster Analysis: hierarchical clustering - dendrogram and heatmap partitional clustering - k-means and self organizing Map (SOM)
5	Heatmap		Biomarker	ROC curve and AUC		Network Analysis: co-occurrences of OTUs/ASVs network inference taxonomic rank networks differential network	Functional Prediction: PICRUSt (Greengenes) Tax4Fun (SILVA) Tax4Fun2	Classification & Feature Selection: random forest support vector machine (SVM) (two-group only)
6	Tree			Functional Prediction (error occur)		Machine Learning: random forest
7	Scatter					Confounding Analysis
8	Bar					Multi-omics Analysis
red: Alpha Diversity
yellow: Beta Diversity
green: Taxonomic Composition
light blue: Difference Comparison
purple: Network Analysis
dark red: Correlation Analysis
orange: Machine Learning
gray: Treemap
blue: Function Prediction
others: not commom

## Sheet: Table S5
TABLE S5 Comparison of eight evaluated tools.
Tool Name	Raw Sequencing Processing	Alpha Diversity	Beta Diversity	Taxonomic Composition	Differential Comparison	Correlation Analysis	Network Analysis	Machine Learning	Treemap	Functional Prediction
Shiny-phyloseq		✔️	✔️	✔️			✔️		✔️
ampvis2		✔️	✔️	✔️
animalcules		✔️	✔️	✔️	✔️			✔️
wiSDOM		✔️	✔️	✔️				✔️
Mian		✔️	✔️	✔️	✔️	✔️	✔️	✔️
Namco	✔️	✔️	✔️	✔️	✔️	✔️	✔️	✔️	✔️	✔️
MicrobiomeAnalyst 2.0	✔️	✔️	✔️	✔️	✔️	✔️	✔️	✔️	✔️	✔️
METAGENassist			✔️	✔️	✔️	✔️		✔️		✔️
NOTE: Symbols with ‘✔️’ for present and blank for absent.

## Sheet: Table S6
TABLE S6 Summary of scoring criteria and assigned weights for tool evaluation.
Modules	Weight1	Visualization Method	Weight2	Criterion	Weight3	Description	Scoring Criteria	Shiny-phyloseq	ampvis2	animalcules	wiSDOM	Mian	Namco	MicrobiomeAnalyst 2.0	METAGENassist
Alpha diversity	0.1	Rarefaction curve	0.2	Visualization granularity	0.5	Level of detail sequencing depth visualization.	0 = none; 1 = aggregate; 2 = individual-level	0	0	0	1	2	2	2	0
				Group-level visualization	0.5	Ability to distinguish groups via color or faceting.	0 = Not supported; 1 = Supported	0	0	0	0	1	0	1	0
		Venn diagram	0.2	Supported/Not supported	1	——	0 = no; 1 = yes	0	0	0	0	0	0	0	0
		Rank abundance curve	0.1	Supported/Not supported	0.5	——	0 = no; 1 = yes	0	0	0	1	0	0	0	0
				Group-level visualization	0.5	Ability to distinguish groups via color or faceting.	0 = Not supported; 1 = Supported	0	0	0	1	0	0	0	0
		Boxplot	0.5	Number of avaliable metrics	0.4	——	0=None; 1=Supports 1-5 type; 2=Supports 6-11 type; 3=Supports 12-17 type; 4=Supports 18-22 type	2	2	1	1	1	1	2	0
				Number of available statistical methods	0.3	——	0=None; 1=Supports only 1 type; 2=Supports only 2-4 type; 3=Supports 5-7 type	0	0	1	1	2	1	3	0
				Taxonomic ranks	0.3	——	0=None or Unknown; 1=Supports only 1 type; 2=Supports only 2-7 type; 3=Supports >7 type	0	0	2	0	3	0	2	0
Beta diversity	0.1	Scatter plot	0.4	Supported/Not supported	0.3	——	0 = no 1 = yes	1	1	1	1	1	1	1	1
				Number of data transformation methods	0.1	——	0=None; 1=Supports only 1 type; 2=Supports only 2-5 type; 3=Supports >5 type	2	3	2	0	0	2	3	2
				Number of ordination methods	0.2	——	0=None; 1=Supports only 1 type; 2=Supports only 2-5 type; 3=Supports >5 type	3	3	2	2	2	2	2	2
				Taxonomic ranks	0.1	——	0=None or Unknown; 1=Supports only 1 type; 2=Supports only 2-7 type; 3=Supports >7 type	0	0	2	1	3	0	3	2
				Number of distance approaches	0.1	——	0=None; 1=Supports only 1 type; 2=Supports only 2-5 type; 3=Supports >5 type	3	3	2	2	3	2	2	0
				Number of statistical methods	0.1	——	0=None; 1=Supports only 1 type; 2=Supports only 2-4 type; 3=Supports 5-7 type	0	0	0	1	0	1	2	0
				Whether supporting ellipse	0.1	——	0 = no 1 = yes	0	1	1	1	0	1	1	1
		Heatmap	0.2	Supported/Not supported	0.8	——	0 = no 1 = yes	0	0	1	0	0	0	0	1
				Number of distance approaches	0.2	——	0=None; 1=Supports only 1 type; 2=Supports only 2-5 type; 3=Supports >5 type	0	0	2	0	0	0	0	2
		Boxplot	0.2	Supported/Not supported	0.5	——	0 = no 1 = yes	0	0	1	1	1	0	0	0
				Number of distance approaches	0.2	——	0=None; 1=Supports only 1 type; 2=Supports only 2-5 type; 3=Supports >5 type	0	0	2	2	3	0	0	0
				Number of statistical methods	0.3	——	0=None; 1=Supports only 1 type; 2=Supports only 2-4 type; 3=Supports 5-7 type	0	0	2	1	2	0	0	0
		Dendrogram	0.1	Supported/Not supported	0.8	——	0 = no 1 = yes	0	0	0	0	0	1	1	1
				Number of distance approaches	0.2	——	0=None; 1=Supports only 1 type; 2=Supports only 2-5 type; 3=Supports >5 type	0	0	0	0	0	2	2	2
		K-Means and Self Organizing Map (SOM)	0.1	Supported/Not supported	1	——	0 = no 1 = yes	0	0	0	0	0	0	0	1
Taxonomic composition	0.1	Stacked bar plot	0.2	Supported/Not supported	0.5	——	0 = no 1 = yes	1	0	1	1	1	1	1	0
				Taxonomic ranks	0.4	——	0=None or Unknown; 1=Supports only 1 type; 2=Supports only 2-7 type; 3=Supports >7 type;	2	0	2	1	3	2	2	0
				Data transform methods	0.1	——	0=None; 1=relative or absolute Abundance 2=Both relative and absolute Abundance	2	0	1	1	1	2	2	0
		Pie/dount chart	0.2	Supported/Not supported	0.5	——	0 = no 1 = yes	0	0	0	0	1	0	1	1
				Data transform methods	0.1	——	0=None; 1=relative or absolute Abundance 2=Both relative and absolute Abundance	0	0	0	0	1	0	1	1
				Taxonomic ranks	0.4	——	0=None or Unknown; 1=Supports only 1 type; 2=Supports only 2-7 type; 3=Supports >7 type;	0	0	0	0	3	0	2	2
		Bar/box plot	0.2	Supported/Not supported	0.5	——	0 = no 1 = yes	0	1	1	0	0	0	0	1
				Data transform methods	0.1	——	0=None; 1=relative or absolute Abundance 2=Both relative and absolute Abundance	0	1	2	0	0	0	0	1
				Taxonomic ranks	0.4	——	0=None or Unknown; 1=Supports only 1 type; 2=Supports only 2-7 type; 3=Supports >7 type;	0	2	2	0	0	0	0	2
		Heatmap	0.2	Supported/Not supported	0.5	——	0 = no 1 = yes	1	1	1	0	1	1	1	0
				Taxonomic ranks	0.4	——	0=None; 1=Supports only 1 type; 2=Supports only 2-5 type; 3=Supports >5 type;	2	2	2	0	3	2	3	0
				Data transform methods	0.1	——	0=None; 1=Supports only 1 type; 2=Supports only 2-5 type; 3=Supports >5 type;	2	1	2	0	1	1	3	0
		Heat tree	0.1	Supported/Not supported	1	——	0 = no 1 = yes	0	0	0	0	0	0	1	0
		Taxonomic tree	0.1	Supported/Not supported	1	——	0 = no 1 = yes	0	0	0	0	1	0	0	0
Differential comparison	0.1	Volcano plot	0.2	Supported/Not supported	0.5	——	0 = no 1 = yes	0	0	0	0	0	0	0	1
				Taxonomic ranks	0.3	——	0=None or Unknown; 1=Supports only 1 type; 2=Supports only 2-7 type; 3=Supports >7 type;	0	0	0	0	0	0	0	2
				Number of statistical methods	0.2	——	0=None; 1=Supports only 1 type; 2=Supports only 2-4 type; 3=Supports 5-7 type;	0	0	0	0	0	0	0	1
		Manhattan plot	0.2	Supported/Not supported	0.5	——	0 = no 1 = yes	0	0	0	0	0	0	1	1
				Number of statistical methods	0.2	——	0=None; 1=Supports only 1 type; 2=Supports only 2-4 type; 3=Supports 5-8 type;	0	0	0	0	0	0	3	2
				Taxonomic ranks	0.3	——	0=None or Unknown; 1=Supports only 1 type; 2=Supports only 2-7 type; 3=Supports >7 type;	0	0	0	0	0	0	2	2
		Extend bar/box plot	0.2	Supported/Not supported	0.5	——	0 = no 1 = yes	0	0	0	0	1	1	0	0
				Taxonomic ranks	0.3	——	0=None or Unknown; 1=Supports only 1 type; 2=Supports only 2-7 type; 3=Supports >7 type;	0	0	0	0	3	3	0	0
				Number of statistical methods	0.2	——	0=None; 1=Supports only 1 type; 2=Supports only 2-4 type; 3=Supports 5-8 type;	0	0	0	0	2	2	0	0
		Table	0.2	Supported/Not supported	1	——	0 = no 1 = yes	0	0	1	0	0	0	0	0
		Heat tree	0.1	Supported/Not supported	1	——	0 = no 1 = yes	0	0	0	0	0	0	1	0
		Association plot	0.1	Supported/Not supported	1	——	0 = no 1 = yes	0	0	0	0	0	1	0	0
Network analysis	0.1	——		Supported/Not supported	0.2	——	0 = no 1 = yes	1	0	0	0	1	1	1	0
				Objective	0.1	——	0=None; 1=taxa or samples 2=Both taxa and samples	2	0	0	0	2	1	1	0
				Taxonomic ranks	0.2	——	0=None; 1=Supports only 1 type; 2=Supports only 2-7 type; 3=Supports 8 type;	1	0	0	0	3	2	2	0
				Numbers of data transform methods	0.1	——	0=None; 1=Supports only 1 type; 2=Supports only 2-5 type; 3=Supports >5 type;	2	0	0	0	0	2	3	0
				Number of distance approaches	0.1	——	0=None; 1=Supports only 1 type; 2=Supports only 2-5 type; 3=Supports >5 type;	3	0	0	0	0	0	1	0
				Numbers of algorithm	0.1	——	0=None; 1=Supports only 1 type; 2=Supports only 2-5 type; 3=Supports >5 type;	0	0	0	0	2	3	2	0
				Numbers of layout	0.1	——	0=None or undifined; 1=Supports only 1 type; 2=Supports only 2-5 type; 3=Supports >5 type;	3	0	0	0	0	2	0	0
				Network Information richness	0.1	Multiple layers of information through attributes such as edge color, edge width, and node size.	0=Poor; 1=Fair; 2=Good	0	0	0	0	1	2	1	0
Correlation analysis	0.1	Barplot	0.3	Supported/Not supported	0.4	——	0 = no 1 = yes	0	0	0	0	0	0	1	0
				Number of statistical methods	0.3	——	0=None; 1=Supports only 1 type; 2=Supports only 2-4 type; 3=Supports 5-8 type;	0	0	0	0	0	0	2	0
				Taxonomic ranks	0.3	——	0=None; 1=Supports only 1 type; 2=Supports only 2-7 type; 3=Supports 8 type;	0	0	0	0	0	0	3	0
		Heatmap	0.4	Supported/Not supported	0.4	——	0 = no 1 = yes	0	0	0	0	1	1	0	1
				Number of statistical methods	0.3	——	0=None; 1=Supports only 1 type; 2=Supports only 2-4 type; 3=Supports 5-8 type;	0	0	0	0	2	1	0	2
				Taxonomic ranks	0.3	——	0=None; 1=Supports only 1 type; 2=Supports only 2-7 type; 3=Supports 8 type;	0	0	0	0	3	3	0	2
		Scatter plot	0.3	Supported/Not supported	0.4	——	0 = no 1 = yes	0	0	0	0	1	0	0	0
				Number of statistical methods	0.3	——	0=None; 1=Supports only 1 type; 2=Supports only 2-4 type; 3=Supports 5-8 type;	0	0	0	0	2	0	0	0
				Taxonomic ranks	0.3	——	0=None; 1=Supports only 1 type; 2=Supports only 2-7 type; 3=Supports 8 type;	0	0	0	0	3	0	0	0
Functional analysis	0.1	——		Numbers of functionality	0.5	——	0=None; 1=Supports only 1 type; 2=Supports only 2-4 type; 3=Supports 5-8 type;	0	0	0	0	0	1	2	0
				Number of statistical methods	0.3	——	0=None; 1=Supports only 1 type; 2=Supports only 2-4 type; 3=Supports 5-8 type;	0	0	0	0	0	2	0	0
				Numbers of data transform methods	0.2	——	0=None; 1=Supports only 1 type; 2=Supports only 2-5 type; 3=Supports >5 type;	0	0	0	0	0	2	3	0
Machine learning	0.1	——		Numbers of algorithm	0.4	——	0 = no 1 = yes	0	0	1	1	1	1	1	1
				Taxonomic ranks	0.3	——	0=None; 1=Supports only 1 type; 2=Supports only 2-7 type; 3=Supports 8 type;	0	0	2	0	0	0	2	2
				User experience	0.3	Reflects the practical executability of core functions.	0=Poor; 1=Moderate; 2=Good; 3=Excellent;	0	0	3	1	2	1	3	3
Treeplot	0.1	——		Supported/Not supported	0.8	——	0 = no 1 = yes	1	0	0	0	0	1	1	0
				Taxonomic ranks	0.2	——	0=None; 1=Supports only 1 type; 2=Supports only 2-7 type; 3=Supports 8 type;	1	0	0	0	0	1	3	0
User experience	0.1	——		Figure Downloadability	0.3	——	0 = no 1 = yes	1	1	1	1	1	1	1	1
				Interactively	0.2	——	0 = no 1 = yes	0	1	1	0	1	1	0	0
				website stability	0.5	——	0 = no 1 = yes	1	0	1	1	1	0	0	0

## Sheet: Table S7
TABLE S7 Overview of alpha diversity features and metrics across the selected tools.
Visualization type	Category	Metrics		Taxonomic rank	Statistical method	Shiny-phyloseq	ampvis2	animalcules	wiSDOM	Mian	Namco	MicrobiomeAnalyst 2.0	METAGENassist
Rarefaction curve	—								✔️	✔️	✔️	✔️
Venn diagram	—
Rank abundance curve	—								✔️
Boxplot	Richness	1. Observed (richness) 2. Chao1 3. ACE 4. Fisher 5. Margalef 6. Menhinick 7. Robbins		1. Kingdom 2. Phylum 3. Class 4. Order 5. Family 6. Genus 7. Species 8. Features	Parametric tests: 1. ANOVA 2. Welch t-test 3. Hutcheson t-test Non-parametric tests 4. Wilcoxon test 5. Wilcoxon signed rank test 6. Wilcoxon rank sum test = (Mann-Whitney U test) 7. Kruskal-Wallis test	Metrics:1,2,3,4,8,11,18; Statistical method: NO; Taxonomic rank: unknown	Metrics:1,2,3,8,11,18; Statistical method:NO; Taxonomic rank: unknown	Metrics:10,11,18; Statistical method:7; Taxonomic rank:1-7	Metrics:2,8,11,18; Statistical method: Yes; Taxonomic rank: unknown	Metrics:1,8,17,18; Statistical method:1,2,6; Taxonomic rank:1-8	Metrics:1,8,11,18,19; Statistical method:4; Taxonomic rank: unknown	Metrics:1,2,3,4,8,18; Statistical method:1,2,3,6,7; Taxonomic rank:2-8
	Dominance	8. Simpson 9 Gini 10. Gini simpson 11. Inverse simpson = Effective simpson index 12. Berger-Parker 13. Dominance 14. ENSPIE 15. McIntosh 16. Strong
	Phylogenetics	17. Faith
	Information	18. Shannon = Shannon entropy 19. Effective shannon entropy 20. Brillouin 21. Heip 22. Pielou
NOTE: Symbols with ‘✔️’ for present and blank for absent

## Sheet: Table S8
TABLE S8 Overview of beta diversity features and metrics across the selected tools.
Visualization type	Objective	Taxonomic rank	Data transformation	Distance approach	Ordination method	Statistical method	Shiny-phyloseq	ampvis2	animalcules	wiSDOM	Mian	Namco	MicrobiomeAnalyst 2.0	METAGENassist
1.Scatter plot 2.Heatmap 3.Boxplot 4.Dendrogram 5.K-means and self organizing map (SOM)	1.Samples 2.Species	1. Kingdom 2. Phylum 3. Class 4. Order 5. Family 6. Genus 7. Species 8. Features	1. Counts 2. Regularized Log (Rlog) 3. Prop 4. Centered log ratio (CLR) 5. Hellinger 6. Normalise 7. Chi-square 8. Presence/Absence 9. Logarithmic 10. Square-root 11. log(CPM) 12. Trimmed mean of M-values (TMM) 13.Log (generalized log2 transformation) 14.Autoscaling 15.Pareto Scaling 16.Range Scaling	1. unifrac 2. wunifrac 3. dpcoa 4. jsd(jensen-shannon divergence) 5. manhattan 6. euclidean 7. canberra 8. bray 9. kulczynski 10. jaccard 11. gower 12. altGower 13. morisita 14. horn 15. mountford 16. raup 17. binonial 18. chao 19. cao 20. w 21. -1 22. c 23. wb 24. r 25. l 26. e 27. t 28. me 29. j 30. sor 31. m 32. -2 33. co 34. cc 35. g 36. -3 37. l 38. 19 39. hk 40. rlb 41. sim 42. gl 43. z 44.…	Distance-based analysis: 1: NMDS 2: PCoA/MDS 3: UMAP 4: t-SNE 5: CAP 6: DPCoA Non distance-based analysis: 7: PCA 8: DCA 9: CCA 10: RDA 11: CA	1: PERMANOVA 2: Kruskal-Wallis test 3: Wilcoxon rank sum test 4: ANOSIM 5: PERMDISP 6: MiRKAT	Visualization type:1; Objective:1,2; Taxonomic rank: unknown; Data transformation: 1-4; Ordination method:1,2,5,6,8,9,10; Distance approach:1-46; Statistical method:NO	Visualization type:1; Objective:1,2; Taxonomic rank: unknown; Data transformation: 5,6,7,8,9,10; Ordination method:1,2,7,8,9.10,11; Distance approach:5,6,7,8,9,10,11; Statistical method:NO	Visualization type:1,2,3; Objective:1; Ordination method:1,2,3,4,7 (for Visualization:1); Taxonomic rank: 1-6; Data transformation: 1,3,11(for Ordination method:3,4,7); Distance approach:1,2,8,10 (for Ordination method:1,Visualization:2,3) 8,10 (for Ordination method:2); Statistical method:1-3(for Visualization:3)	Visualization type:1,3; Objective:1; Data transformation:NO; Taxonomic rank: one; Ordination method:1,2,7 (for Visualization:1); Distance approach:1,2,8,10,51; Statistical method:4	Visualization type:1,3; Objective:1; Data transformation:NO; Taxonomic rank: 1-8; Ordination method:1,2 (for Visualization:1); Distance approach:1,2,8,10,49,50 (for Visualization:3); 1,2,6,8,10 (for Visualization:1); Statistical method:1,5 (for Visualization:3)	Visualization type:1,4; Objective:1; Taxonomic rank: unknown; *Data transformation: four type; Ordination method:1,2 (for Visualization:1); Distance approach:1,2,8,47,48; Statistical method:1 (for Visualization:1)	Visualization type:1,4; Objective:1; *Data transformation: seven type; Taxonomic rank: 1-8; Ordination method:1,2,7 (for Visualization:1); Distance approach:1,2,4,8,10; Statistical method:1,4,5,6 (for Visualization:1)	Visualization type:1,2,4,5; Objective:1; *Data transformation: five type; Taxonomic rank: 2-6,8; Ordination method:7 (for Visualization:1); Distance approach: Unkoown (for Visualization:1) 4,6,pearson,spearman(for Visualization:2,4); Statistical method:NO
Note: * indicate that data transformation is not part of this module but is performed separately in the data normalization module.

## Sheet: Table S9
TABLE S9 Overview of taxonomic composition features and metrics across the selected tools.
Visualization type	Data transformation	Taxonomic rank	Shiny-phyloseq	ampvis2	animalcules	wiSDOM	Mian	Namco	MicrobiomeAnalyst 2.0	METAGENassist
1.Stacked bar plot 2.Flow or alluvial diagram 3.Sanky diagram 4.Pie/dount chart 5.Bar/box plot 6.Heatmap 7. Heat tree 8. Taxonomic tree	1.Counts; 2.Proportions; 3.log(CPM) 4.Centered log ratio (CLR) 5.Regularized Log (Rlog) 6.Total sum scaling (TSS) 7.Cumulative sum scaling (CSS) 8.Upper-quartile normalization (UQ) 9.Relative log expression (RLE) 10.Trimmed mean of M-values (TMM) 11.Rarefy	1. Kingdom 2. Phylum 3. Class 4. Order 5. Family 6. Genus 7. Species 8. Features	Visualization type:1,6 Data transformation:1,2(for Visualization:1) 1,2,4,5(for Visualization:6); Taxonomic rank:1-7	Visualization type:5,6; Data transformation:2; Taxonomic rank:2-8	Visualization type:1,5,6; Data transformation:2 (for Visualization:1) 1,2,3 (for Visualization:5) 1,3 (for Visualization:6); Taxonomic rank:1-7	Visualization type:1 Data transformation:2; Taxonomic rank:8	Visualization type:1,4,6,8 Data transformation:1 (for Visualization:1,6) 2 (for Visualization:4,8); Taxonomic rank:1-8	Visualization type:1,6; Data transformation:1,2 (for Visualization:1) 2 (for Visualization:6); Taxonomic rank:1-7 (for Visualization:1) 1-6,8 (for Visualization:6)	Visualization type:1,4,6,7; Data transformation:1,2 (for Visualization:1) 2 (for Visualization:4,7) 4,6-11 (for Visualization:6); Taxonomic rank:1-7 (for Visualization:1,4,7) 1-8 (for Visualization:6)	Visualization type:4,5; Data transformation: 2; Taxonomic rank:1-6,8

## Sheet: Table S10
TABLE S10 Overview of differential comparison features and metrics across the selected tools.
Visualization type	Taxonomic rank	Statistical method	Shiny-phyloseq	ampvis2	animalcules	wiSDOM	Mian	Namco	MicrobiomeAnalyst 2.0	METAGENassist
1.Volcano plot 2. Manhattan plot 3. Extend bar/box plot 4. Heatmap 5. Table 6. Heat tree 7. Association plot	1. Kingdom 2. Phylum 3. Class 4. Order 5. Family 6. Genus 7. Species 8. Features	1. DESeq2 2. Limma 3. Wilcoxon test 4. Kruskal-wallis test 5. EdgeR 6. Mann-Whitney test 7. T-test 8. ANOVA 9. MetagenomeSeq (fitZIG) 10. MetagenomeSeq (fitFeature) 11. Wilcoxon rank sum test 12. Welch's T-test			Visualization type:5; Statistical method:1,2; Taxonomic rank:1-7		Visualization type:3; Statistical method:8,11,12; Taxonomic rank:1-8	Visualization type:3,7; Statistical method:3 (for Visualization type:7) 3,4 (for Visualization type:3); Taxonomic rank:2-6,8 (for Visualization type:7) 1-8 (for Visualization type:3)	Visualization type:2,6; Statistical method:1,4,5,6,7,8,9,10 (for Visualization type:2); 11 (for Visualization type: 6); Taxonomic rank:2-8 (for Visualization type:2) 2-7 (for Visualization type: 6)	Visualization type:1,2; Statistical method:7 (for Visualization type: 1) 4,8 (for Visualization type: 2); Taxonomic rank:2-6,8
NOTE: Symbols with ‘✔️’ for present and blank for absent.

[truncated: 4 more sheets: Table S11, Table S12, Table S13, Table S14]
